# Supplementary material for: The depth of perineural invasion is an independent prognostic factor for stage II colorectal cancer
Source: BMC Cancer. 2024 Apr 8;24:433. doi: 10.1186/s12885-024-12206-9 (PMC11003015; doi:10.1186/s12885-024-12206-9)
Supplement: Supplementary file 4 — Additional file 4: Supplementary Table 1. Univariate and multivariate Cox models for overall survival of each characteristic. [file 12885_2024_12206_MOESM4_ESM.xlsx]

## Sheet: OS
	Univariate Cox model			Multivariate Cox model
	Hazard Ratio	P-value		Hazard Ratio	P-value
	(95% CI)			(95% CI)
the depth of PNI
Non-PNI
sup-PNI	1.154(0.755-1.764)	0.509		1.017(0.654-1.583)	0.939
deep-PNI	5.505(3.685-8.224)	<0.001		3.546(2.307-5.449)	<0.001
Gender
Female
Male	1.270(1.014-1.590)	0.038		1.361(1.076-1.722)	0.01
Age
≥50
＜50	0.514(0.367-0.720)	<0.001		0.517(0.363-0.737)	<0.001
BMI
≤24
＞24	0.679(0.532-0.868)	0.002		0.700(0.545-0.899)	0.005
CEA
≤5
＞5	1.664(1.345-2.057)	<0.001		1.420(1.134-1.779)	0.002
Tumor Location
Colon
Rectum	1.125(0.911-1.390)	0.274
T
T3
T4	2.676(2.056-3.483)	<0.001		2.185(1.639-2.913)	<0.001
Histology
Adenocarinoma
Other*	1.106(0.752-1.628)	0.608
Differentiation
Poor
Median	0.666(0.493-0.898)	0.008		0.707(0.509-0.981)	0.038
Well	0.659(0.462-0.941)	0.022		0.811(0.555-1.184)	0.278
MMR status
pMMR
dMMR	0.568(0.375-0.860)	0.008		0.613(0.395-0.949)	0.028
Vascular Invasion
No
Yes	2.214(1.560-3.141)	<0.001		1.668(1.144-2.432)	0.008
Harvested Lymph Nodes
＞12
≤12	2.033(1.583-2.610)	<0.001		1.866(1.429-2.435)	<0.001
*Other includes mucinous adenocarcinoma, signet ring cell carcinoma, neuroendocrine carcinoma.
Parameters with P values <0.05 in the univariate Cox model were then entered into a final multivariable Cox regression model.
CI, confidence interval; PNI = perineural invasion, BMI = body mass index, CEA = carcinoembryonic antigen, MMR = mismatch repair.
