# Supplementary material for: The depth of perineural invasion is an independent prognostic factor for stage II colorectal cancer
Source: BMC Cancer. 2024 Apr 8;24:433. doi: 10.1186/s12885-024-12206-9 (PMC11003015; doi:10.1186/s12885-024-12206-9)
Supplement: Supplementary file 5 — Additional file 5: Supplementary Table 2. Univariate and multivariate Cox models for disease-free survival of each characteristic. [file 12885_2024_12206_MOESM5_ESM.xlsx]

## Sheet: DFS(ALL)
	Univariate Cox model			Multivariate Cox model
	Hazard Ratio	P-value		Hazard Ratio	P-value
	(95% CI)			(95% CI)
the depth of PNI
Non-PNI
sup-PNI	1.366(1.019-1.831)	0.037		1.258(0.928-1.706)	0.14
deep-PNI	4.360(3.095-6.142)	<0.001		2.921(2.032-4.198)	<0.001
Gender
Female
Male	1.201(1.014-1.422)	0.034		1.174(0.986-1.397)	0.071
Age
≥50
＜50	0.762(0.607-0.956)	0.019		0.833(0.658-1.055)	0.129
BMI
≤24
＞24	0.853(0.715-1.016)	0.075
CEA
≤5
＞5	1.320(1.122-1.554)	0.001		1.179(0.994-1.399)	0.058
Tumor Location
Colon
Rectum	1.392(1.188-1.632)	<0.001		1.316(1.108-1.564)	0.002
T
T3
T4	2.338(1.897-2.881)	<0.001		2.076(1.654-2.606)	<0.001
Histology
Adenocarinoma
Other*	0.974(0.714-1.327)	0.865
Differentiation
Poor
Median	0.875(0.687-1.116)	0.282		0.840(0.648-1.089)	0.188
Well	0.701(0.521-0.944)	0.019		0.724(0.529-0.989)	0.043
MMR status
pMMR
dMMR	0.525(0.379-0.726)	<0.001		0.623(0.442-0.879)	0.007
Vascular Invasion
No
Yes	2.000(1.525-2.622)	<0.001		1.603(1.204-2.135)	0.001
Harvested Lymph Nodes
＞12
≤12	1.999(1.648-2.424)	<0.001		1.744(1.416-2.147)	<0.001
*Other includes mucinous adenocarcinoma, signet ring cell carcinoma, neuroendocrine carcinoma.
Parameters with P values <0.05 in the univariate Cox model were then entered into a final multivariable Cox regression model.
CI, confidence interval; PNI = perineural invasion, BMI = body mass index, CEA = carcinoembryonic antigen, MMR = mismatch repair.
