# Supplementary material for: The depth of perineural invasion is an independent prognostic factor for stage II colorectal cancer
Source: BMC Cancer. 2024 Apr 8;24:433. doi: 10.1186/s12885-024-12206-9 (PMC11003015; doi:10.1186/s12885-024-12206-9)
Supplement: Supplementary file 6 — Additional file 6: Supplementary Table 3. Univariate and multivariate Cox models evaluated the effect of the depth of PNI on OS and DFS in T3 stage patients. [file 12885_2024_12206_MOESM6_ESM.xlsx]

## Sheet: Sheet1
	Univariate Cox model			Multivariate Cox model
	Hazard Ratio	P-value		Hazard Ratio	P-value
	(95% CI)			(95% CI)
OS: the depth of PNI †
Non-PNI
sup-PNI	1.154(0.715-1.862)	0.558		1.052(0.640-1.728)	0.843
deep-PNI	5.815(3.451-9.798)	<0.001		4.152(2.417-7.132)	<0.001
DFS: the depth of PNI ‡
Non-PNI
sup-PNI	1.389(1.005-1.921)	0.047		1.337(0.957-1.868)	0.089
deep-PNI	4.737(3.056-7.343)	<0.001		3.986(2.554-6.223)	<0.001
†Adjusted for the depth of PNI, Gender, Age, BMI, CEA, Differentiation, dMMR, Vascular Invasion, Harvested Lymph Nodes.
‡Adjusted for the depth of PNI, Gender, Age, CEA, Tumor Location, dMMR, Vascular Invasion, Harvested Lymph Nodes.
Parameters with P values <0.05 in the univariate Cox model were then entered into a final multivariable Cox regression model.
