# Supplementary material for: The depth of perineural invasion is an independent prognostic factor for stage II colorectal cancer
Source: BMC Cancer. 2024 Apr 8;24:433. doi: 10.1186/s12885-024-12206-9 (PMC11003015; doi:10.1186/s12885-024-12206-9)
Supplement: Supplementary file 7 — Additional file 7: Supplementary Table 4. Univariate and multivariate Cox models evaluated the effect of the depth of PNI on OS and DFS in T4 stage patients. [file 12885_2024_12206_MOESM7_ESM.xlsx]

## Sheet: Sheet1
	Univariate Cox model			Multivariate Cox model
	Hazard Ratio	P-value		Hazard Ratio	P-value
	(95% CI)			(95% CI)
OS: the depth of PNI †
Non-PNI
sup-PNI	0.961(0.383-2.414)	0.933		0.897(0.345-2.332)	0.824
deep-PNI	2.528(1.318-4.848)	0.005		2.185(1.113-4.288)	0.023
DFS: the depth of PNI ‡
Non-PNI
sup-PNI	1.057(0.529-2.111)	0.876		0.863(0.412-1.805)	0.695
deep-PNI	2.095(1.188-3.693)	0.011		1.603(0.886-2.900)	0.119
†Adjusted for the depth of PNI, Vascular Invasion, Harvested Lymph Nodes.
‡Adjusted for the depth of PNI, dMMR, Vascular Invasion, Harvested Lymph Nodes.
Parameters with P values <0.05 in the univariate Cox model were then entered into a final multivariable Cox regression model.
