# Supplementary material for: The depth of perineural invasion is an independent prognostic factor for stage II colorectal cancer
Source: BMC Cancer. 2024 Apr 8;24:433. doi: 10.1186/s12885-024-12206-9 (PMC11003015; doi:10.1186/s12885-024-12206-9)
Supplement: Supplementary file 8 — Additional file 8: Supplementary Table 5. The association between the depth of PNI and recurrence, metastasis in stage II CRC patients. [file 12885_2024_12206_MOESM8_ESM.xlsx]

## Sheet: Sheet1
	Non-PNI group	sup-PNI group	deep-PNI group	Total	P-value
	(N=3196)	(N=245)	(N=67)	(N=3508)
Recurrence, n(%)					0.26
no	3120(97.6)	242(98.8)	64(95.5)	3426(97.7)
yes	76(2.4)	3(1.2)	3(4.5)	82(2.3)
Metastasis, n(%)					<0.001
no	2902(90.8)	216(88.2)	49(73.1)	3167(90.3)
yes	294(9.2)	29(11.8)	18(26.9)	341(9.7)
