# Supplementary material for: The depth of perineural invasion is an independent prognostic factor for stage II colorectal cancer
Source: BMC Cancer. 2024 Apr 8;24:433. doi: 10.1186/s12885-024-12206-9 (PMC11003015; doi:10.1186/s12885-024-12206-9)
Supplement: Supplementary file 9 — Additional file 9: Supplementary Table 6. The association between the depth of PNI and the site of metastasis in stage II CRC patients. [file 12885_2024_12206_MOESM9_ESM.xlsx]

## Sheet: Sheet1
	Non-PNI group	sup-PNI group	deep-PNI group	Total	P-value
	(N=3196)	(N=245)	(N=67)	(N=3508)
Metastatic sites, n(%)					<0.001
No metastases	2902(90.8)	216(88.2)	49(73.1)	3167(90.3)
Liver metastases	66(2.1)	7(2.9)	4(6.0)	77(2.2)
Lung metastases	83(2.6)	15(6.1)	2(3.0)	100(2.9)
Other metastases*	64(2.0)	3(1.2)	8(11.9)	75(2.1)
Multiple metastasis	81(2.5)	4(1.6)	4(6.0)	89(2.5)
*Other metastasis includes peritoneal metastasis, osseous metastasis and brain metastases.
