# Supplementary material for: The depth of perineural invasion is an independent prognostic factor for stage II colorectal cancer
Source: BMC Cancer. 2024 Apr 8;24:433. doi: 10.1186/s12885-024-12206-9 (PMC11003015; doi:10.1186/s12885-024-12206-9)
Supplement: Supplementary file 10 — Additional file 10: Supplementary Table 7. Univariate and multivariate logistics models evaluated the effect of the depth of PNI on metastasis in stage II CRC patients. [file 12885_2024_12206_MOESM10_ESM.xlsx]

## Sheet: Sheet1
	Univariate logistics model			Multivariate logistics model
	Odds Ratio	P-value		Odds Ratio	P-value
	(95% CI)			(95% CI)
the depth of PNI†
Non-PNI
sup-PNI	1.325(0.883-1.988)	0.174		1.213(0.797-1.848)	0.368
deep-PNI	3.626(2.085-6.306)	<0.001		2.539(1.423-4.531)	0.002
†Adjusted for the depth of PNI, Tumor Location, T stage, Differentiation, dMMR, Vascular Invasion, Harvested Lymph Nodes.
